# Supplementary material for: The Effects of Music-Based Patterned Sensory Enhancement on Motor Function: A Scoping Review
Source: Brain Sci. 2025 Jun 20;15(7):664. doi: 10.3390/brainsci15070664 (PMC12293833; doi:10.3390/brainsci15070664)
Supplement: Supplementary file 1 [file brainsci-15-00664-s001.zip]

Archive with 2 entries (2 files):
- brainsci-3643077-Caputo Supplementary Table S1.pdf
- brainsci-3643077-Table S2 rev.pdf
